# Supplementary material for: Water metagenomes reflect physicochemical water quality throughout a model agricultural pond
Source: Front Microbiol. 2025 Jun 4;16:1535096. doi: 10.3389/fmicb.2025.1535096 (PMC12174113; doi:10.3389/fmicb.2025.1535096)
Supplement: Supplementary Table S1 — Relative abundances of microbial species with an average abundance >0.1% across all samples at the water surface, in the water column, and in sediments of the agricultural pond. LME model statistics for differences between values in microbiomes at the water surface vs. in the water column and the latter vs. in sediments are displayed. Bold font indicates significance (q < 0.05). [file Supplementary_file_1.XLSX]

## Sheet: Table_S1
No	Kracken2/Bracken Species	Water_Surface_mean	Water_Surface_sd	Water_Column_mean	Water_Column_sd	Sediment_mean	Sediment_sd	P-value_WS-WC	q-value_WS-WC	P-value_WC-Sed	q-value_WC-Sed
1	k__Bacteria.p__Cyanobacteria.o__Chroococcales.f__Microcystaceae.g__Microcystis.s__Microcystis_aeruginosa	0.480787	0.164391	0.197223	0.0441598	0.0424825	0.0476509	2.18643e-05	0.000301728	7.37826e-06	5.091e-05
2	k__Bacteria.p__Cyanobacteria.o__Chroococcales.f__Microcystaceae.g__Microcystis.s__Microcystis_viridis	0.019345	0.00698547	0.00739664	0.00183298	0.00187045	0.00208405	3.78945e-05	0.000435786	0.000103276	0.000395891
3	k__Bacteria.p__Cyanobacteria.o__Nostocales.f__Aphanizomenonaceae.g__Sphaerospermopsis.s__Sphaerospermopsis_torques.reginae	0.0120871	0.00650268	0.00803781	0.00389527	0.00309978	0.000914986	0.0476563	0.0749518	0.00676172	0.0166628
4	k__Bacteria.p__Actinobacteria.c__Actinomycetia.o__Corynebacteriales.f__Mycobacteriaceae.g__Mycobacterium.s__Mycobacterium_sp._DL592	0.00719041	0.00687015	0.00342077	0.00193597	0.0030812	0.0012048	0.0556124	0.0816438	0.82876	0.840948
5	k__Bacteria.p__Proteobacteria.c__Alphaproteobacteria.o__Hyphomicrobiales.f__Rhizobiaceae.g__Shinella.s__Shinella_sp._XGS7	0.00314528	0.001389	0.00295462	0.000871325	0.0101546	0.00788973	0.703466	0.735442	0.000179211	0.000618278
6	k__Bacteria.p__Proteobacteria.c__Gammaproteobacteria.o__Oceanospirillales.f__Halomonadaceae.g__Halomonas.s__Halomonas_sp._JS92.SW72	0.00478085	0.00291322	0.00250665	0.000822263	0.00162378	0.000351058	0.00998236	0.0237227	0.0709592	0.106439
7	k__Bacteria.p__Actinobacteria.c__Actinomycetia.o__Corynebacteriales.f__Mycobacteriaceae.g__Mycolicibacterium.s__Mycolicibacterium_anyangense	0.0045498	0.00587742	0.00258969	0.00133427	0.00103917	0.000952746	0.0782494	0.105867	0.287416	0.362466
8	k__Eukaryota.k__Metazoa.p__Chordata.c__Mammalia.o__Primates.f__Hominidae.g__Homo.s__Homo_sapiens	0.00385489	0.00384183	0.0016523	0.00124934	0.000795505	0.0003557	0.0507901	0.0778781	0.570227	0.628995
9	k__Bacteria.p__Proteobacteria.c__Betaproteobacteria.o__Burkholderiales.g__Sphaerotilus.s__Sphaerotilus_natans	0.00139001	0.000550661	0.00134314	0.000239897	0.00322514	0.000959599	0.683247	0.725293	1.51084e-05	7.44627e-05
10	k__Bacteria.p__Actinobacteria.c__Actinomycetia.o__Corynebacteriales.f__Mycobacteriaceae.g__Mycolicibacterium.s__Mycolicibacterium_sarraceniae	0.00177038	0.00301528	0.0014474	0.000995028	0.000351155	0.000321007	0.64393	0.705256	0.288922	0.362466
11	k__Bacteria.p__Proteobacteria.c__Gammaproteobacteria.o__Aeromonadales.f__Aeromonadaceae.g__Aeromonas.s__Aeromonas_caviae	0.00166936	0.00147071	0.00131642	0.00200634	0	0	0.661641	0.713332	0.574342	0.628995
12	k__Bacteria.p__Cyanobacteria.o__Nostocales.f__Aphanizomenonaceae.g__Sphaerospermopsis.s__Sphaerospermopsis_kisseleviana	0.00171739	0.000963379	0.00108385	0.00052486	0.000514295	0.000183568	0.0383404	0.064524	0.0295404	0.0522638
13	k__Bacteria.p__Proteobacteria.c__Alphaproteobacteria.o__Hyphomicrobiales.f__Boseaceae.g__Bosea.s__Bosea_sp._RAC05	0.00129717	0.000797148	0.00115035	0.000447415	0.000368368	0.000339677	0.494893	0.569127	0.0143989	0.0320492
14	k__Bacteria.p__Cyanobacteria.o__Synechococcales.f__Synechococcaceae.g__Synechococcus.s__Synechococcus_sp._CBW1004	0.11075	0.0425212	0.149267	0.0117117	0.0303934	0.0320585	0.00715941	0.0224545	4.08743e-09	2.7687e-07
15	k__Bacteria.p__Proteobacteria.c__Betaproteobacteria.o__Burkholderiales.f__Comamonadaceae.g__Limnohabitans.s__Limnohabitans_sp._103DPR2	0.0529832	0.0530184	0.108254	0.0210427	0.0106129	0.0152455	0.00695735	0.0224545	4.72071e-06	3.61921e-05
16	k__Bacteria.p__Proteobacteria.c__Alphaproteobacteria.o__Rhodospirillales.f__Rhodospirillaceae.g__Magnetospirillum.s__Magnetospirillum_gryphiswaldense	0.0284634	0.0263302	0.0826169	0.0628798	0.0347058	0.0601122	0.0182045	0.0348919	0.0692941	0.106251
17	k__Bacteria.p__Cyanobacteria.o__Chroococcales.f__Microcystaceae.g__Microcystis.s__Microcystis_sp._MC19	0.0393977	0.0176007	0.0463824	0.0116978	0.0128607	0.0105009	0.0170075	0.0335291	2.28019e-05	0.000104889
18	k__Bacteria.p__Proteobacteria.c__Betaproteobacteria.o__Burkholderiales.f__Burkholderiaceae.g__Polynucleobacter.s__Polynucleobacter_sp._MWH.UH24A	0.0349507	0.0224946	0.047797	0.00979961	0.00527632	0.00680785	0.331263	0.401002	9.24937e-06	5.31839e-05
19	k__Bacteria.p__Proteobacteria.c__Alphaproteobacteria.o__Caulobacterales.f__Caulobacteraceae.g__Phenylobacterium.s__Phenylobacterium_parvum	0.0177308	0.0151245	0.032851	0.00861164	0.00452398	0.0055665	0.014541	0.030404	0.0321733	0.0554989
20	k__Bacteria.p__Proteobacteria.c__Betaproteobacteria.o__Nitrosomonadales.f__Methylophilaceae.g__Candidatus_Methylopumilus.s__Candidatus_Methylopumilus_rimovensis	0.00914532	0.00448381	0.0129006	0.00245147	0.00122938	0.00199309	0.0845207	0.110036	0.00540783	0.01382
21	k__Bacteria.p__Proteobacteria.c__Betaproteobacteria.o__Burkholderiales.f__Comamonadaceae.g__Acidovorax.s__Acidovorax_sp._T1	0.00651462	0.00383803	0.0119364	0.00270727	0.0127144	0.012168	0.0012369	0.00609613	0.82633	0.840948
22	k__Bacteria.p__Proteobacteria.c__Betaproteobacteria.o__Burkholderiales.g__Rhizobacter.s__Rhizobacter_sp._AJA081.3	0.00404246	0.00219671	0.00723013	0.0011383	0.0146092	0.00243412	0.000778445	0.00413174	2.03968e-06	1.75923e-05
23	k__Bacteria.p__Cyanobacteria.o__Synechococcales.f__Synechococcaceae.g__Synechococcus.s__Synechococcus_sp._CBW1006	0.00550914	0.00199838	0.00675932	0.000901973	0.00132626	0.00229716	0.0281149	0.0497418	0.00983405	0.0233982
24	k__Bacteria.p__Proteobacteria.c__Gammaproteobacteria.o__Pseudomonadales.f__Pseudomonadaceae.g__Pseudomonas.s__Pseudomonas_aeruginosa	0.00190329	0.00175621	0.00647519	0.00226608	0.0102394	0.00976438	8.71306e-05	0.000668001	0.204026	0.283462
25	k__Bacteria.p__Cyanobacteria.o__Synechococcales.f__Synechococcaceae.g__Synechococcus.s__Synechococcus_sp._CBW1002	0.00489756	0.00199258	0.00645063	0.000600443	0.00108874	0.00188576	0.01881	0.0350781	1.20378e-08	2.7687e-07
26	k__Bacteria.p__Proteobacteria.c__Gammaproteobacteria.o__Aeromonadales.f__Aeromonadaceae.g__Aeromonas.s__Aeromonas_jandaei	0.004863	0.00206475	0.00580013	0.00121397	0.00133566	0.00140923	0.185059	0.232165	0.029048	0.0522638
27	k__Bacteria.p__Proteobacteria.c__Gammaproteobacteria.o__Enterobacterales.f__Yersiniaceae.g__Serratia.s__Serratia_marcescens	0.00132346	0.0023421	0.0017202	0.00139302	0.0259411	0.0414463	0.735977	0.757946	0.015973	0.0344417
28	k__Bacteria.p__Actinobacteria.c__Actinomycetia.o__Micromonosporales.f__Micromonosporaceae.g__Micromonospora.s__Micromonospora_sp._HM134	0.00259065	0.00250547	0.00526279	0.001497	0.00614747	0.00305606	0.0083499	0.0237227	0.227386	0.301511
29	k__Bacteria.p__Proteobacteria.c__Betaproteobacteria.o__Burkholderiales.g__Ideonella.s__Ideonella_dechloratans	0.00261405	0.000714308	0.00425357	0.000453497	0.00517842	0.00100675	5.11837e-06	0.000143329	0.0268747	0.0501177
30	k__Bacteria.p__Proteobacteria.c__Betaproteobacteria.o__Burkholderiales.g__Rubrivivax.s__Rubrivivax_gelatinosus	0.00195794	0.000839769	0.00352613	0.000538992	0.00820126	0.00280012	4.93439e-05	0.00048639	0.000172823	0.000618278
31	k__Bacteria.p__Cyanobacteria.o__Synechococcales.f__Prochlorococcaceae.g__Cyanobium.s__Cyanobium_gracile	0.00295016	0.00124471	0.00398063	0.000625843	0.00209899	0.00230769	0.0220917	0.0401138	6.67053e-05	0.000270745
32	k__Bacteria.p__Proteobacteria.c__Alphaproteobacteria.o__Sphingomonadales.f__Sphingomonadaceae.g__Novosphingobium.s__Novosphingobium_ginsenosidimutans	0.00229176	0.00110034	0.00307766	0.000631995	0.0070191	0.00115918	0.0522869	0.0784304	0.000924206	0.00277262
33	k__Bacteria.p__Cyanobacteria.o__Synechococcales.f__Synechococcaceae.g__Synechococcus.s__Synechococcus_sp._CBW1107	0.00313096	0.00125278	0.00385263	0.000334355	0.000903661	0.000895543	0.0698195	0.0983173	8.66801e-09	2.7687e-07
34	k__Bacteria.p__Actinobacteria.c__Actinomycetia.o__Candidatus_Nanopelagicales.f__Candidatus_Nanopelagicaceae.g__Candidatus_Planktophila.s__Candidatus_Planktophila_vernalis	0.00311803	0.00346755	0.00403723	0.00168739	0.000131366	0.000227532	0.432997	0.506386	0.00185423	0.00511768
35	k__Bacteria.p__Proteobacteria.c__Alphaproteobacteria.o__Hyphomicrobiales.f__Methylocystaceae.g__Methylocystis.s__Methylocystis_parvus	0.00242236	0.00168251	0.00269697	0.000847528	0.00672531	0.00191409	0.908781	0.908781	0.00237232	0.00629578
36	k__Bacteria.p__Actinobacteria.c__Acidimicrobiia.o__Acidimicrobiales.f__Iamiaceae.g__Aquihabitans.s__Aquihabitans_sp._Kera_3	0.00241144	0.000808483	0.00354696	0.000580113	0.00320547	0.00106321	0.00215775	0.00930529	0.198287	0.283462
37	k__Bacteria.p__Proteobacteria.c__Betaproteobacteria.o__Burkholderiales.f__Comamonadaceae.g__Alicycliphilus.s__Alicycliphilus_denitrificans	0.00243895	0.00278165	0.00372719	0.00140455	0.00179401	0.00310731	0.204365	0.251806	0.0253032	0.0498835
38	k__Bacteria.p__Cyanobacteria.o__Synechococcales.f__Prochlorococcaceae.g__Cyanobium.s__Cyanobium_sp._NIES.981	0.00266921	0.00111863	0.00358608	0.000422388	0.00103666	0.00126553	0.0168763	0.0335291	2.24567e-07	3.09903e-06
39	k__Bacteria.p__Proteobacteria.c__Gammaproteobacteria.o__Nevskiales.f__Steroidobacteraceae.g__Steroidobacter.s__Steroidobacter_denitrificans	0.00134628	0.00120274	0.00394094	0.00143684	0.0028901	0.00149023	0.000321655	0.00201765	0.537135	0.607579
40	k__Bacteria.p__Actinobacteria.c__Actinomycetia.o__Micromonosporales.f__Micromonosporaceae.g__Micromonospora.s__Micromonospora_rifamycinica	0.00194806	0.00217673	0.00341559	0.000757346	0.0030608	0.00174749	0.0419014	0.0688379	0.583415	0.628995
41	k__Bacteria.p__Bacteroidetes.c__Flavobacteriia.o__Flavobacteriales.f__Crocinitomicaceae.g__Fluviicola.s__Fluviicola_taffensis	0.00182981	0.00153658	0.00395481	0.00116214	0.00074706	0.00129395	0.00184008	0.00846438	4.26675e-05	0.000184004
42	k__Bacteria.p__Proteobacteria.c__Betaproteobacteria.o__Burkholderiales.f__Burkholderiaceae.g__Polynucleobacter.s__Polynucleobacter_acidiphobus	0.00241537	0.00147667	0.0032064	0.000493604	0.000431117	0.000478321	0.419158	0.498653	8.25806e-07	8.14009e-06
43	k__Bacteria.p__Proteobacteria.c__Betaproteobacteria.o__Burkholderiales.f__Comamonadaceae.g__Hydrogenophaga.s__Hydrogenophaga_sp._PBL.H3	0.0015902	0.000664374	0.00305174	0.00133942	0.00303695	0.00317069	0.00612263	0.0222348	0.989757	0.989757
44	k__Bacteria.p__Proteobacteria.c__Betaproteobacteria.o__Burkholderiales.g__Methylibium.s__Methylibium_petroleiphilum	0.00165247	0.000926325	0.00271049	0.000663138	0.00369165	0.00106776	0.0064824	0.0223643	0.0606279	0.0950756
45	k__Bacteria.p__Actinobacteria.c__Actinomycetia.o__Corynebacteriales.f__Mycobacteriaceae.g__Mycolicibacterium.s__Mycolicibacterium_insubricum	0.00136103	0.00113561	0.00368282	0.00215956	0.000550011	0.000952647	0.00871029	0.0237227	0.205407	0.283462
46	k__Bacteria.p__Proteobacteria.c__Betaproteobacteria.o__Burkholderiales.f__Burkholderiaceae.g__Ralstonia.s__Ralstonia_solanacearum	0.00151064	0.000522051	0.00299342	0.000560651	0.00255524	0.000718395	6.23169e-06	0.000143329	0.361174	0.445018
47	k__Bacteria.p__Proteobacteria.c__Gammaproteobacteria.o__Pseudomonadales.f__Pseudomonadaceae.g__Pseudomonas.s__Pseudomonas_stutzeri	0.000774475	0.000638127	0.00358701	0.00158412	0.00233464	0.0021611	1.85144e-05	0.000301728	0.448242	0.524215
48	k__Bacteria.p__Proteobacteria.c__Betaproteobacteria.o__Burkholderiales.f__Comamonadaceae.g__Variovorax.s__Variovorax_paradoxus	0.000946364	0.000616056	0.00185714	0.000433175	0.0050182	0.00290106	0.00522771	0.0200395	0.00134616	0.00387022
49	k__Bacteria.p__Cyanobacteria.o__Synechococcales.f__Synechococcaceae.g__Synechococcus.s__Synechococcus_sp._CBW1108	0.00180447	0.000714733	0.00226209	0.000209851	0.00056711	0.000585031	0.0477953	0.0749518	3.43773e-08	5.93009e-07
50	k__Bacteria.p__Proteobacteria.c__Gammaproteobacteria.o__Aeromonadales.f__Aeromonadaceae.g__Aeromonas.s__Aeromonas_veronii	0.0014905	0.00082208	0.00215497	0.000765106	0.00115443	0.00199953	0.0677717	0.0974219	0.0530447	0.0851182
51	k__Bacteria.p__Actinobacteria.c__Actinomycetia.o__Micromonosporales.f__Micromonosporaceae.g__Verrucosispora.s__Verrucosispora_sp._NA02020	0.000607536	0.000659632	0.00149451	0.000787198	0.00611662	0.00704667	0.00994025	0.0237227	0.0106528	0.0245015
52	k__Bacteria.p__Proteobacteria.c__Betaproteobacteria.o__Burkholderiales.f__Comamonadaceae.g__Comamonas.s__Comamonas_aquatica	0.00125661	0.000721972	0.00197764	0.00050037	0.00223031	0.00198356	0.013927	0.030404	0.672094	0.702643
53	k__Bacteria.p__Actinobacteria.c__Actinomycetia.o__Corynebacteriales.f__Mycobacteriaceae.g__Mycolicibacterium.s__Mycolicibacterium_fallax	0.00170517	0.0019373	0.00196639	0.00199853	0.000488973	0.000846925	0.874183	0.887039	0.231184	0.301511
54	k__Bacteria.p__Proteobacteria.c__Betaproteobacteria.o__Burkholderiales.f__Comamonadaceae.g__Schlegelella.s__Schlegelella_thermodepolymerans	0.00118493	0.000360495	0.00145944	0.000304851	0.00356364	0.00093895	0.074154	0.102332	8.77112e-06	5.31839e-05
55	k__Bacteria.p__Cyanobacteria.o__Synechococcales.f__Prochlorococcaceae.g__Cyanobium.s__Cyanobium_sp._NS01	0.00134547	0.000574525	0.00180201	0.000335688	0.000446511	0.00077338	0.0335629	0.0578959	1.38626e-05	7.35787e-05
56	k__Bacteria.p__Proteobacteria.c__Betaproteobacteria.o__Burkholderiales.f__Comamonadaceae.g__Ramlibacter.s__Ramlibacter_tataouinensis	0.000784288	0.000439576	0.0012748	0.000256365	0.00407451	0.00133715	0.00995398	0.0237227	8.04828e-07	8.14009e-06
57	k__Eukaryota.p__Bacillariophyta.c__Coscinodiscophyceae.o__Thalassiosirales.f__Thalassiosiraceae.g__Thalassiosira.s__Thalassiosira_pseudonana	0.00148636	0.000667095	0.00161193	0.000383832	0.000326718	0.000244549	0.591844	0.658665	0.0190105	0.0385801
58	k__Bacteria.p__Proteobacteria.c__Betaproteobacteria.o__Neisseriales.f__Chromobacteriaceae.g__Laribacter.s__Laribacter_hongkongensis	0.0011265	0.000627079	0.0018101	0.000475633	0.000381491	0.000660763	0.0103142	0.0237227	0.0177112	0.0370326
59	k__Bacteria.p__Actinobacteria.c__Actinomycetia.o__Corynebacteriales.f__Mycobacteriaceae.g__Mycobacterium.s__Mycobacterium_sp._EPa45	0.000373307	0.000472721	0.00236437	0.00322105	0.000291924	0.000505627	0.08451	0.110036	0.408398	0.485853
60	k__Bacteria.p__Proteobacteria.c__Betaproteobacteria.o__Burkholderiales.f__Comamonadaceae.g__Hydrogenophaga.s__Hydrogenophaga_sp._BA0156	0.000757715	0.000306263	0.00155053	0.000415237	0.00198461	0.00173407	0.000119807	0.000826666	0.404271	0.485853
61	k__Bacteria.p__Actinobacteria.c__Actinomycetia.o__Corynebacteriales.f__Mycobacteriaceae.g__Mycolicibacterium.s__Mycolicibacterium_neoaurum	0.000537816	0.000840134	0.00187538	0.00129128	0.00114308	0.000371941	0.0142021	0.030404	0.501179	0.576356
62	k__Bacteria.p__Proteobacteria.c__Betaproteobacteria.o__Burkholderiales.f__Comamonadaceae.g__Hydrogenophaga.s__Hydrogenophaga_sp._PBC	0.000418799	0.000368459	0.00146168	0.00032155	0.00314955	0.00272806	1.32201e-06	9.12189e-05	0.0348762	0.0586941
63	k__Bacteria.p__Verrucomicrobia.c__Opitutae.o__Opitutales.f__Opitutaceae.g__Lacunisphaera.s__Lacunisphaera_limnophila	0.000852825	0.000443234	0.00154686	0.000582166	0.000828886	0.000269814	0.00882048	0.0237227	0.231596	0.301511
64	k__Bacteria.p__Proteobacteria.c__Gammaproteobacteria.o__Methylococcales.f__Methylococcaceae.g__Methylococcus.s__Methylococcus_sp._Mc7	0.000677099	0.000304538	0.00177788	0.000787778	0.00040869	0.000280293	0.000557666	0.00320658	0.0503079	0.0826487
65	k__Bacteria.p__Proteobacteria.c__Gammaproteobacteria.o__Xanthomonadales.f__Xanthomonadaceae.g__Stenotrophomonas.s__Stenotrophomonas_maltophilia	0.000777005	0.000626739	0.00149202	0.000617184	0.000790185	0.00136864	0.00910631	0.0237227	0.12759	0.187313
66	k__Bacteria.p__Cyanobacteria.o__Synechococcales.f__Synechococcaceae.g__Synechococcus.s__Synechococcus_sp._A15.44	0.00108191	0.000397562	0.00138929	0.000426356	0.000147289	0.000255112	0.108968	0.139236	0.000263966	0.000867318
67	k__Bacteria.p__Cyanobacteria.o__Synechococcales.f__Synechococcaceae.g__Synechococcus.s__Synechococcus_sp._RSCCF101	0.000819068	0.000427496	0.00137296	0.000357076	0.000435232	0.000753844	0.00435781	0.0176876	0.000373703	0.00117207
68	k__Bacteria.p__Actinobacteria.c__Actinomycetia.o__Corynebacteriales.f__Mycobacteriaceae.g__Mycobacteroides.s__Mycobacteroides_abscessus	0.000617784	0.00120274	0.00153318	0.00438092	0	0	0.546578	0.61826	0.652542	0.692698
69	k__Bacteria.p__Proteobacteria.c__Gammaproteobacteria.o__Methylococcales.f__Methylococcaceae.g__Methylococcus.s__Methylococcus_sp._EFPC2	0.000581467	0.000234699	0.00144513	0.00050636	0.00036889	0.000388418	8.71188e-05	0.000668001	0.0260901	0.0500061
