# Supplementary material for: Water metagenomes reflect physicochemical water quality throughout a model agricultural pond
Source: Front Microbiol. 2025 Jun 4;16:1535096. doi: 10.3389/fmicb.2025.1535096 (PMC12174113; doi:10.3389/fmicb.2025.1535096)
Supplement: Supplementary Table S2 — Relative abundances of MetaCyc pathways encoded in the metagenomes at the water surface, in the water column, and in sediments of the agricultural pond. LME model statistics for differences between values in microbiomes at the water surface vs. in the water column and the latter vs. in sediments are displayed. Bold font indicates significance (q < 0.05). [file Supplementary_file_2.XLSX]

## Sheet: Table_S2
No	MetaCyc pathway	Water_Surface_mean	Water_Surface_sd	Water_Column_mean	Water_Column_sd	Sediment_mean	Sediment_sd	P-value_WS-WC	q-value_WS-WC	P-value_WC-Sed	q-value_WC-Sed
1	PWY.101..photosynthesis.light.reactions	0.0299736	0.00656756	0.022971	0.00340973	0.0149545	0.0117925	0.010097	0.0299895	0.0392432	0.0633123
2	PWY.5723..Rubisco.shunt	0.0255741	0.00617098	0.0230239	0.00381025	0.0162263	0.0145642	0.256517	0.344911	0.128005	0.159677
3	PWY.7219..adenosine.ribonucleotides.de.novo.biosynthesis	0.023819	0.0037018	0.0166448	0.00203851	0.0268194	0.00676316	6.89713e-06	0.000196076	0.000315958	0.00127436
4	PWY.6126..superpathway.of.adenosine.nucleotides.de.novo.biosynthesis.II	0.0195545	0.00244584	0.0164277	0.00156102	0.0292429	0.00904775	7.54002e-05	0.000577101	2.79495e-05	0.000169094
5	PWY.7229..superpathway.of.adenosine.nucleotides.de.novo.biosynthesis.I	0.0191817	0.00280216	0.0157639	0.00187858	0.0281886	0.0091404	0.000163035	0.000983149	7.86563e-05	0.00043261
6	PHOTOALL.PWY..oxygenic.photosynthesis	0.0210904	0.00276881	0.0155781	0.00204198	0.00318446	0.00551564	0.000108557	0.000705955	3.16094e-07	7.64946e-06
7	PWY.7208..superpathway.of.pyrimidine.nucleobases.salvage	0.0199741	0.0035557	0.0128409	0.00341261	0.00981689	0.00432335	0.000148167	0.000921414	0.0670087	0.0965245
8	PWY.6122..5.aminoimidazole.ribonucleotide.biosynthesis.II	0.0140463	0.00265435	0.0133902	0.00205758	0.00829625	0.00515473	0.530275	0.606464	0.0121961	0.023418
9	PWY.6277..superpathway.of.5.aminoimidazole.ribonucleotide.biosynthesis	0.0140463	0.00265435	0.0133902	0.00205758	0.00829625	0.00515473	0.530275	0.606464	0.0121961	0.023418
10	PWY.6125..superpathway.of.guanosine.nucleotides.de.novo.biosynthesis.II	0.0154888	0.00259229	0.00901955	0.0024402	0.0214011	0.015569	1.99809e-05	0.000318906	0.00211358	0.00655752
11	CALVIN.PWY..Calvin.Benson.Bassham.cycle	0.0165017	0.00374925	0.0120798	0.00198622	0.00265768	0.00460323	0.0022587	0.00977133	0.0136211	0.0245993
12	PWY.6305..putrescine.biosynthesis.IV	0.0149034	0.00358943	0.00921898	0.00184314	0.00861705	0.00979972	0.000397542	0.00219752	0.93575	0.95954
13	HEME.BIOSYNTHESIS.II..heme.biosynthesis.I..aerobic.	0.0139	0.00230766	0.0107062	0.0020726	0.003502	0.00606564	0.0030277	0.011814	1.23427e-05	9.17101e-05
14	PWY.3841..folate.transformations.II	0.0115973	0.0060797	0.00980983	0.001078	0.0101042	0.0106224	0.243868	0.335856	0.893945	0.924507
15	PWY.7197..pyrimidine.deoxyribonucleotide.phosphorylation	0.00883019	0.00313907	0.00613873	0.00276291	0.0278695	0.0201369	0.0399228	0.0845173	1.77176e-05	0.000119101
16	PWY.841..superpathway.of.purine.nucleotides.de.novo.biosynthesis.I	0.0139991	0.00330707	0.00855215	0.00156804	0.00219924	0.00380919	0.000109973	0.000705955	3.21906e-06	3.89507e-05
17	PWY.5188..tetrapyrrole.biosynthesis.I..from.glutamate.	0.012535	0.00245781	0.00842843	0.00098968	0.00440502	0.00454642	5.11653e-05	0.000434781	0.00823631	0.0174841
18	PWY.6700..queuosine.biosynthesis	0.0114572	0.00314854	0.00768346	0.00138968	0.00758673	0.00616665	0.00239188	0.0101273	0.957151	0.973238
19	THRESYN.PWY..superpathway.of.L.threonine.biosynthesis	0.0118548	0.00314883	0.0087473	0.00171051	0.00192828	0.00333987	0.0165339	0.0437872	2.25898e-05	0.000143862
20	PWY.724..superpathway.of.L.lysine..L.threonine.and.L.methionine.biosynthesis.II	0.0119202	0.00258364	0.006998	0.00102902	0.00704541	0.00659745	1.32668e-05	0.000240009	0.979142	0.980862
21	PWY.5097..L.lysine.biosynthesis.VI	0.0119455	0.00250959	0.00661104	0.000958498	0.0075524	0.0071076	2.34955e-06	0.00011689	0.62628	0.664736
22	PWY.6121..5.aminoimidazole.ribonucleotide.biosynthesis.I	0.0122544	0.00228673	0.00778572	0.00181752	0.00162463	0.00281394	8.08518e-05	0.000577208	0.00644695	0.0149255
23	PWY.5686..UMP.biosynthesis	0.0113498	0.00211602	0.00773053	0.0011804	0.00272549	0.00472069	8.12152e-05	0.000577208	0.000802338	0.00271616
24	PWY.6123..inosine.5..phosphate.biosynthesis.I	0.012306	0.00340706	0.00652125	0.00109827	0.00454927	0.00191526	3.28523e-05	0.000344085	0.00660589	0.0149255
25	PWY.6124..inosine.5..phosphate.biosynthesis.II	0.0118506	0.00374027	0.00655992	0.00108136	0.0042936	0.00194414	0.000241994	0.00137591	0.00304932	0.00858065
26	HEMESYN2.PWY..heme.biosynthesis.II..anaerobic.	0.0123674	0.00270502	0.00637564	0.00152712	0.00173701	0.00300859	3.54125e-06	0.000117452	0.00285356	0.00822096
27	PWY.2942..L.lysine.biosynthesis.III	0.0109611	0.00211156	0.00564853	0.00141631	0.00705618	0.00688303	7.08554e-07	6.20213e-05	0.479832	0.518389
28	PWY.7560..methylerythritol.phosphate.pathway.II	0.0107787	0.00257546	0.00675832	0.00130666	0.00298377	0.00305397	5.24359e-05	0.000434781	6.69848e-07	1.35086e-05
29	PWY0.162..superpathway.of.pyrimidine.ribonucleotides.de.novo.biosynthesis	0.0104807	0.00319102	0.00711577	0.00114708	0.00164771	0.00285392	0.00297498	0.011814	2.2743e-07	7.64946e-06
30	SO4ASSIM.PWY..sulfate.reduction.I..assimilatory.	0.0111078	0.00365379	0.00558433	0.00184967	0.000944277	0.00163554	9.82221e-06	0.000217368	0.0285527	0.0479845
31	PWY.7234..inosine.5..phosphate.biosynthesis.III	0.0110903	0.00351195	0.00520839	0.000916345	0.00244964	0.00233789	3.07987e-05	0.000340497	0.000344889	0.00130411
32	PWY.6703..preQ0.biosynthesis	0.0109021	0.00293119	0.00471239	0.00136153	0.00182563	0.00316209	6.9107e-07	6.20213e-05	0.0197954	0.0342177
33	NONMEVIPP.PWY..methylerythritol.phosphate.pathway.I	0.00759437	0.00187257	0.00674441	0.00122551	0.00328088	0.00315439	0.110688	0.193218	2.59357e-06	3.48691e-05
34	COMPLETE.ARO.PWY..superpathway.of.aromatic.amino.acid.biosynthesis	0.00882923	0.0037547	0.00482588	0.00122324	0.000984943	0.00170597	0.00451991	0.0161008	0.000162234	0.000701084
35	UDPNAGSYN.PWY..UDP.N.acetyl.D.glucosamine.biosynthesis.I	0.0094318	0.00323017	0.00434656	0.00102577	0.00101268	0.00175401	9.33672e-05	0.000640692	1.17713e-05	9.17101e-05
36	DTDPRHAMSYN.PWY..dTDP.L.rhamnose.biosynthesis.I	0.00940742	0.00225266	0.00417451	0.00194266	0.00144477	0.00250242	2.78166e-05	0.000340497	0.0584834	0.0862986
37	ARO.PWY..chorismate.biosynthesis.I	0.00868466	0.00368568	0.00458541	0.00122802	0.000895167	0.00155047	0.00321617	0.012308	0.000287032	0.00119761
38	PWY.6386..UDP.N.acetylmuramoyl.pentapeptide.biosynthesis.II..lysine.containing.	0.00925365	0.00305205	0.00412974	0.000871875	0.000930067	0.00161092	4.15005e-05	0.000393267	9.22206e-06	8.58361e-05
39	PWY.6163..chorismate.biosynthesis.from.3.dehydroquinate	0.00870023	0.00382782	0.00436735	0.00131857	0.000699023	0.00121074	0.00261997	0.0106403	0.000342292	0.00130411
40	PEPTIDOGLYCANSYN.PWY..peptidoglycan.biosynthesis.I..meso.diaminopimelate.containing.	0.00895788	0.00285125	0.00389137	0.000864657	0.00089938	0.00155777	2.08331e-05	0.000318906	8.24455e-06	8.31326e-05
41	PWY.6387..UDP.N.acetylmuramoyl.pentapeptide.biosynthesis.I..meso.diaminopimelate.containing.	0.0089604	0.00294991	0.0038654	0.000921485	0.00082276	0.00142506	2.92179e-05	0.000340497	2.98445e-05	0.000171961
42	PWY.6270..isoprene.biosynthesis.I	0.00626115	0.00283098	0.00584136	0.00118507	0.0006425	0.00111284	0.217178	0.329912	2.76008e-07	7.64946e-06
43	PWY.5667..CDP.diacylglycerol.biosynthesis.I	0.00815016	0.00352023	0.0035847	0.000820184	0.000566277	0.00098082	0.00175051	0.00774113	9.84778e-05	0.000496492
44	PWY0.1319..CDP.diacylglycerol.biosynthesis.II	0.00815016	0.00352023	0.0035847	0.000820184	0.000566277	0.00098082	0.00175051	0.00774113	9.84778e-05	0.000496492
45	PWY.4361..S.methyl.5.thio..alpha..D.ribose.1.phosphate.degradation	0.00824734	0.00279912	0.00318192	0.00134471	0.000589043	0.00102025	4.47349e-05	0.000404647	0.00861547	0.0179736
46	COA.PWY.1..coenzyme.A.biosynthesis.II..mammalian.	0.00742667	0.00202709	0.00267287	0.000976826	0.000613657	0.00106288	9.34994e-07	6.20213e-05	0.00334358	0.00899053
47	PWY.4981..L.proline.biosynthesis.II..from.arginine.	0.000263535	0.00039982	0.000131238	0.000306546	0.00466924	0.00404374	0.596482	0.674432	0.00148778	0.00473742
48	PWY.6385..peptidoglycan.biosynthesis.III..mycobacteria.	0.000604779	0.000928028	0.000461757	0.000838679	0	0	0.892302	0.905959	NA	NA
49	PWY.2941..L.lysine.biosynthesis.II	0.000624105	0.00083139	0	0	0	0	0.0167227	0.0437872	NA	NA
50	PWY.5659..GDP.mannose.biosynthesis	0.000153955	0.000269753	5.38139e-05	0.000186417	0.000979997	0.0016974	0.326119	0.421414	0.769386	0.809527
51	PWY.7124..ethylene.biosynthesis.V..engineered.	0.000291016	0.000873047	0	0	0	0	0.241752	0.335856	NA	NA
52	PWY.7579..phycourobilin.biosynthesis	0.00013234	0.000282805	9.44892e-05	0.00032732	0	0	0.91933	0.91933	NA	NA
53	PYRIDOXSYN.PWY..pyridoxal.5..phosphate.biosynthesis.I	0.000238648	0.000715943	0	0	0	0	0.241752	0.335856	NA	NA
54	ARGININE.SYN4.PWY..L.ornithine.de.novo..biosynthesis	0.000145395	0.000289402	3.32478e-05	0.000115174	0	0	0.234712	0.335856	NA	NA
55	FERMENTATION.PWY..mixed.acid.fermentation	0.000158617	0.00047585	0	0	0	0	0.241752	0.335856	NA	NA
56	PWY.6383..mono.trans..poly.cis.decaprenyl.phosphate.biosynthesis	6.45816e-05	0.000128289	5.29449e-05	0.000183407	0	0	0.891208	0.905959	NA	NA
57	PWY.5505..L.glutamate.and.L.glutamine.biosynthesis	6.7723e-05	0.000203169	4.88575e-05	0.000169247	0	0	0.8077	0.846703	NA	NA
58	PWY.6147..6.hydroxymethyl.dihydropterin.diphosphate.biosynthesis.I	1.8714e-05	5.6142e-05	0	0	0	0	0.241752	0.335856	NA	NA
59	PWY.7539..6.hydroxymethyl.dihydropterin.diphosphate.biosynthesis.III..Chlamydia.	1.80219e-05	5.40657e-05	0	0	0	0	0.241752	0.335856	NA	NA
60	NONOXIPENT.PWY..pentose.phosphate.pathway..non.oxidative.branch.	0.0370603	0.0151855	0.0564472	0.0127134	0.0249616	0.024061	0.00555378	0.0187323	0.00637919	0.0149255
61	PWY.3781..aerobic.respiration.I..cytochrome.c.	0.0255333	0.010597	0.0348847	0.0049161	0.03921	0.00377637	0.0389097	0.0832584	0.182553	0.22089
62	ILEUSYN.PWY..L.isoleucine.biosynthesis.I..from.threonine.	0.0245667	0.0033001	0.031392	0.00399268	0.0425715	0.010054	0.000530225	0.00270551	0.0067843	0.0149255
63	VALSYN.PWY..L.valine.biosynthesis	0.0245667	0.0033001	0.031392	0.00399268	0.0425715	0.010054	0.000530225	0.00270551	0.0067843	0.0149255
64	PWY.7111..pyruvate.fermentation.to.isobutanol..engineered.	0.0244204	0.00319929	0.031392	0.00399268	0.0425715	0.010054	0.000442855	0.00238184	0.0067843	0.0149255
65	PWY.7220..adenosine.deoxyribonucleotides.de.novo.biosynthesis.II	0.0250847	0.00449563	0.0266006	0.00309109	0.0429493	0.00989497	0.719558	0.791117	0.00015305	0.00068589
66	PWY.7222..guanosine.deoxyribonucleotides.de.novo.biosynthesis.II	0.0250847	0.00449563	0.0266006	0.00309109	0.0429493	0.00989497	0.719558	0.791117	0.00015305	0.00068589
67	PWY.7228..superpathway.of.guanosine.nucleotides.de.novo.biosynthesis.I	0.0199393	0.00139978	0.020988	0.00197523	0.0330973	0.00954076	0.184271	0.28874	5.17018e-08	3.12796e-06
68	BRANCHED.CHAIN.AA.SYN.PWY..superpathway.of.branched.amino.acid.biosynthesis	0.0146239	0.00612124	0.0217448	0.00415847	0.0270337	0.0119861	0.00493019	0.0169156	0.153666	0.187813
69	PWY.7221..guanosine.ribonucleotides.de.novo.biosynthesis	0.0180151	0.00170027	0.0185006	0.00184686	0.0293563	0.00947117	0.314383	0.408903	1.8445e-08	2.23185e-06
70	PWY.5103..L.isoleucine.biosynthesis.III	0.0132405	0.0061688	0.0202894	0.00446314	0.024589	0.012206	0.0066589	0.0213729	0.257396	0.296618
71	PWY.6785..hydrogen.production.VIII	0.0148874	0.00383617	0.0185297	0.00342212	0.00962913	0.0083608	0.0274695	0.0619446	0.00960313	0.0193663
72	PWY.1042..glycolysis.IV..plant.cytosol.	0.00668385	0.0032319	0.0134653	0.00257645	0.0254464	0.0110387	2.64943e-05	0.000340497	0.00237996	0.00702378
73	PWY.3001..superpathway.of.L.isoleucine.biosynthesis.I	0.0112629	0.00262783	0.0115166	0.00163913	0.00269079	0.00466058	0.780969	0.831085	1.03356e-06	1.78659e-05
74	PWY.7663..gondoate.biosynthesis..anaerobic.	0.00814023	0.00205087	0.0100221	0.00152971	0.0143899	0.0060802	0.0250846	0.0580446	0.0295634	0.0490023
75	PWY.5973..cis.vaccenate.biosynthesis	0.00908022	0.00206353	0.0107096	0.00137133	0.00345253	0.0039092	0.0404408	0.0847128	0.00227581	0.00688431
76	PWY.5173..superpathway.of.acetyl.CoA.biosynthesis	0.00690025	0.00516279	0.00945623	0.00117024	0.00317571	0.00279594	0.115685	0.19846	0.0132759	0.0243391
77	PWY.7184..pyrimidine.deoxyribonucleotides.de.novo.biosynthesis.I	0.0043848	0.00389298	0.00609159	0.00193955	0.0133211	0.0133785	0.384004	0.472091	0.0584432	0.0862986
78	X1CMET2.PWY..N10.formyl.tetrahydrofolate.biosynthesis	0.00611684	0.00270483	0.00688557	0.00101446	0.00130711	0.00226398	0.374619	0.472091	1.46891e-06	2.22172e-05
79	HSERMETANA.PWY..L.methionine.biosynthesis.III	0.00470373	0.00226679	0.00585751	0.0013289	0.00951162	0.00549847	0.022233	0.0527868	0.000636056	0.00226361
80	PWY0.166..superpathway.of.pyrimidine.deoxyribonucleotides.de.novo.biosynthesis..E..coli.	0.00409646	0.00361071	0.0056268	0.00168242	0.0121654	0.0123792	0.354102	0.454622	0.0623769	0.090935
81	TRNA.CHARGING.PWY..tRNA.charging	0.0044984	0.00343898	0.00673629	0.000692437	0.00487592	0.00424969	0.0210666	0.0511251	0.0958636	0.123399
82	DENOVOPURINE2.PWY..superpathway.of.purine.nucleotides.de.novo.biosynthesis.II	0.00474011	0.00451956	0.00618599	0.00299854	0.00228603	0.00395952	0.388551	0.472091	0.0786277	0.105801
83	PWY.7218..photosynthetic.3.hydroxybutanoate.biosynthesis..engineered.	0.00238866	0.00292069	0.00776436	0.00164382	0.00242867	0.00420659	1.18939e-05	0.000236688	0.0461952	0.0725925
84	PWY.7400..L.arginine.biosynthesis.IV..archaebacteria.	0.00299032	0.00377417	0.00712554	0.00290151	0.00274149	0.0047484	0.0105601	0.0307618	0.0571632	0.0862986
85	ARGSYN.PWY..L.arginine.biosynthesis.I..via.L.ornithine.	0.00282388	0.00363022	0.00687859	0.00291045	0.0027223	0.00471516	0.0106662	0.0307618	0.0694207	0.0984116
86	PWY.6545..pyrimidine.deoxyribonucleotides.de.novo.biosynthesis.III	0.00453319	0.00388616	0.00619488	0.0019759	0	0	0.400922	0.472091	NA	NA
87	PWY.7187..pyrimidine.deoxyribonucleotides.de.novo.biosynthesis.II	0.00214127	0.00209192	0.00442272	0.00222527	0.0128424	0.0148606	0.0277039	0.0619446	0.0415185	0.0661018
88	TCA..TCA.cycle.I..prokaryotic.	0.00247821	0.00250878	0.00438805	0.00173321	0.0106139	0.00937116	0.0526039	0.106818	0.0316475	0.0517479
89	GLYCOLYSIS..glycolysis.I..from.glucose.6.phosphate.	0.00241398	0.00224375	0.00586291	0.00102934	0.00220389	0.00381724	3.46214e-05	0.000344483	1.28849e-05	9.17101e-05
90	PWY.5484..glycolysis.II..from.fructose.6.phosphate.	0.00185232	0.00164632	0.00517271	0.00142147	0.00228123	0.0039512	5.87902e-05	0.00046797	0.000550217	0.00201746
91	TRPSYN.PWY..L.tryptophan.biosynthesis	0.00297903	0.0020978	0.00457846	0.0011644	0.00102954	0.00178322	0.0307875	0.0680746	0.00370333	0.00974138
92	SER.GLYSYN.PWY..superpathway.of.L.serine.and.glycine.biosynthesis.I	0.00306209	0.00219779	0.00351876	0.00120221	0.00456254	0.00232503	0.747805	0.807523	0.279663	0.316255
93	POLYAMSYN.PWY..superpathway.of.polyamine.biosynthesis.I	0.00185913	0.0015323	0.00498121	0.000855661	0.00179168	0.00310328	9.83073e-06	0.000217368	1.02782e-05	8.88329e-05
94	ARGSYNBSUB.PWY..L.arginine.biosynthesis.II..acetyl.cycle.	0.00182714	0.00280573	0.00453856	0.00245176	0.00228773	0.00396246	0.0315721	0.0688073	0.225279	0.267243
95	PWY.7279..aerobic.respiration.II..cytochrome.c...yeast.	0.000690049	0.00189343	0.00347925	0.00165093	0.00936133	0.00473927	0.00143126	0.00678147	0.0123864	0.023418
96	PWY.1861..formaldehyde.assimilation.II..RuMP.Cycle.	0.00100852	0.00148543	0.00456685	0.00293263	0.00196802	0.00340872	0.00255565	0.0105953	0.0825687	0.109789
97	GLYOXYLATE.BYPASS..glyoxylate.cycle	0.00102246	0.00103719	0.00264789	0.00122132	0.00927299	0.0059529	0.00583561	0.0193548	0.000808112	0.00271616
98	PWY.7383..anaerobic.energy.metabolism..invertebrates..cytosol.	0.00145299	0.00170942	0.00408347	0.000620367	0.00129526	0.00224346	2.84973e-05	0.000340497	0.00418046	0.0105382
99	ANAEROFRUCAT.PWY..homolactic.fermentation	0.00178386	0.00142829	0.00385021	0.00095337	0.0011269	0.00195184	0.000181704	0.0010635	0.00495804	0.0122433
100	PWY.5690..TCA.cycle.II..plants.and.fungi.	0.00138842	0.00149349	0.00249271	0.00107081	0.00724011	0.00643667	0.0626201	0.11868	0.0177188	0.0310721
101	PWY.5121..superpathway.of.geranylgeranyl.diphosphate.biosynthesis.II..via.MEP.	0.00224529	0.00206368	0.00346214	0.00061385	0.000598337	0.00103635	0.0549536	0.110462	4.72762e-06	5.20038e-05
102	PWY0.1061..superpathway.of.L.alanine.biosynthesis	0.0019129	0.00196999	0.00351668	0.000904162	0.00122141	0.00211554	0.0127119	0.0356293	0.000118927	0.000575607
103	PWY.6969..TCA.cycle.V..2.oxoglutarate.ferredoxin.oxidoreductase.	0.000496214	0.00090641	0.00235452	0.00171197	0.00996497	0.00618982	0.00824756	0.0256448	0.00108625	0.00355234
104	ANAGLYCOLYSIS.PWY..glycolysis.III..from.glucose.	0.00198316	0.00164726	0.00343253	0.00106738	0.00108656	0.00188198	0.00706699	0.0223227	0.00980979	0.0194588
105	GLUCONEO.PWY..gluconeogenesis.I	0.000615277	0.00184583	0.0040048	0.00315744	0.00211749	0.00366759	0.0111428	0.0316773	0.24675	0.287084
106	P105.PWY..TCA.cycle.IV..2.oxoglutarate.decarboxylase.	0.000608141	0.000851359	0.00214743	0.00156093	0.00732314	0.00646025	0.0153014	0.0411484	0.017661	0.0310721
107	HISTSYN.PWY..L.histidine.biosynthesis	0.000790339	0.00118433	0.00250181	0.00136932	0.00518601	0.00568737	0.000792088	0.00394064	0.198086	0.237311
108	TCA.GLYOX.BYPASS..superpathway.of.glyoxylate.bypass.and.TCA	0.000402004	0.000731794	0.00200906	0.00149421	0.00756031	0.0067093	0.00843193	0.0258147	0.0129244	0.0240593
109	PWY0.862...5Z..dodec.5.enoate.biosynthesis	0.00081297	0.00132763	0.00185106	0.00181293	0.0062986	0.0109095	0.117923	0.20057	0.0702102	0.0984116
110	PPGPPMET.PWY..ppGpp.biosynthesis	0.00191015	0.00161292	0.0021798	0.00144173	0.000781733	0.001354	0.634377	0.709219	0.283399	0.317512
111	GLUTORN.PWY..L.ornithine.biosynthesis	0.00120653	0.00196895	0.00247511	0.00127125	0.00143541	0.0024862	0.0897937	0.159544	0.0522625	0.0800477
112	PWY.7117..C4.photosynthetic.carbon.assimilation.cycle..PEPCK.type	0.00171673	0.00182865	0.00230748	0.00144909	0	0	0.418456	0.488708	NA	NA
113	FASYN.ELONG.PWY..fatty.acid.elongation....saturated	0.00096887	0.00156365	0.00119277	0.00168151	0.00658973	0.0114138	0.750713	0.807523	0.0850083	0.111804
114	PWY.5104..L.isoleucine.biosynthesis.IV	0.000196488	0.00039659	0.00137035	0.00136097	0.00791279	0.00863984	0.0181987	0.0452692	0.00919882	0.0188654
115	PWY.7664..oleate.biosynthesis.IV..anaerobic.	0.000895011	0.00145252	0.00110568	0.00154518	0.00646173	0.0111921	0.745622	0.807523	0.0786946	0.105801
116	PWYG.321..mycolate.biosynthesis	0.000896703	0.00144992	0.00110884	0.00156832	0.0060892	0.0105468	0.746357	0.807523	0.0867394	0.112855
117	PWY.6282..palmitoleate.biosynthesis.I..from..5Z..dodec.5.enoate.	0.000798729	0.00130169	0.00097072	0.00138329	0.00606933	0.0105124	0.767281	0.820908	0.0707588	0.0984116
118	PWY66.400..glycolysis.VI..metazoan.	0.00103418	0.00130696	0.00223987	0.00135181	0	0	0.0179509	0.0452182	NA	NA
119	PWY66.399..gluconeogenesis.III	0.000396231	0.000786333	0.00255667	0.0016162	0	0	0.00159095	0.00736275	NA	NA
120	SULFATE.CYS.PWY..superpathway.of.sulfate.assimilation.and.cysteine.biosynthesis	0.000571948	0.00117385	0.00232056	0.00128427	0	0	0.0047079	0.0164364	NA	NA
121	PWY66.389..phytol.degradation	0.00105643	0.00069403	0.00183607	0.000704137	0.000370267	0.000641321	0.00386125	0.0143062	0.140852	0.173909
122	FAO.PWY..fatty.acid..beta..oxidation.I	0.000209931	0.000427377	0.00184538	0.00145775	0.00274158	0.00474855	0.00453088	0.0161008	0.555622	0.594958
123	PWY.5676..acetyl.CoA.fermentation.to.butanoate.II	0.000272706	0.00059354	0.00153368	0.0014768	0.00370423	0.00331415	0.0268028	0.0613077	0.0993509	0.126542
124	PWY.6318..L.phenylalanine.degradation.IV..mammalian..via.side.chain.	0.000500232	0.000589535	0.00225962	0.000713084	0	0	3.23996e-06	0.000117452	NA	NA
125	PWY.5913..TCA.cycle.VI..obligate.autotrophs.	0.00109438	0.00117837	0.00167039	0.00107772	0	0	0.258416	0.345133	NA	NA
126	GLYCOLYSIS.TCA.GLYOX.BYPASS..superpathway.of.glycolysis..pyruvate.dehydrogenase..TCA..and.glyoxylate.bypass	0.000365792	0.000932587	0.00214647	0.00177103	0	0	0.00969042	0.0292181	NA	NA
127	PWY.5304..superpathway.of.sulfur.oxidation..Acidianus.ambivalens.	0	0	0.000568542	0.00107947	0.00720964	0.00764586	0.126286	0.209425	0.00392117	0.0100949
128	PWY.5918..superpathay.of.heme.biosynthesis.from.glutamate	0.000578169	0.00115635	0.00181397	0.00254378	0	0	0.192865	0.295232	NA	NA
129	PWY.5136..fatty.acid..beta..oxidation.II..peroxisome.	0.000190812	0.000383137	0.0017099	0.00143441	0.00146893	0.00254426	0.00651461	0.0212526	0.82498	0.860539
130	PWY.6549..L.glutamine.biosynthesis.III	0.000803485	0.00079731	0.00143341	0.00124677	0	0	0.188908	0.292915	NA	NA
131	PWY.5100..pyruvate.fermentation.to.acetate.and.lactate.II	0.000265307	0.000575695	0.00103387	0.00103742	0.00309135	0.00299121	0.0612778	0.118391	0.0481719	0.0747282
132	DAPLYSINESYN.PWY..L.lysine.biosynthesis.I	0.000112044	0.000336133	0.000959806	0.00127034	0.0037759	0.00654005	0.0673405	0.126422	0.103526	0.130486
133	PWY.5989..stearate.biosynthesis.II..bacteria.and.plants.	0.000642997	0.00106139	0.000866623	0.00122157	0.00165567	0.0028677	0.655074	0.728267	0.455735	0.496792
134	PWY.7115..C4.photosynthetic.carbon.assimilation.cycle..NAD.ME.type	0.000667192	0.000636114	0.00123644	0.00105688	0	0	0.166355	0.266973	NA	NA
135	P108.PWY..pyruvate.fermentation.to.propanoate.I	4.59799e-05	0.000100724	0.000510833	0.00074604	0.00444797	0.0051554	0.0769499	0.139209	0.00793406	0.0171432
136	PWY.7392..taxadiene.biosynthesis..engineered.	0.000918716	0.00102467	0.000966947	0.00106587	0	0	0.916715	0.91933	NA	NA
137	PWY.561..superpathway.of.glyoxylate.cycle.and.fatty.acid.degradation	0.000271542	0.000523278	0.00144984	0.00132294	0	0	0.0222819	0.0527868	NA	NA
138	ARG.POLYAMINE.SYN..superpathway.of.arginine.and.polyamine.biosynthesis	0.000150628	0.000451883	0.00132202	0.00177375	0	0	0.0695416	0.129334	NA	NA
139	PWY.5189..tetrapyrrole.biosynthesis.II..from.glycine.	0.000261812	0.000524827	0.0011893	0.00198335	0	0	0.189879	0.292915	NA	NA
140	FASYN.INITIAL.PWY..superpathway.of.fatty.acid.biosynthesis.initiation..E..coli.	0.000727372	0.00120089	0.000782973	0.00111033	0	0	0.910354	0.91933	NA	NA
141	P42.PWY..incomplete.reductive.TCA.cycle	0	0	8.04942e-05	0.00027884	0.00496615	0.00548831	0.400305	0.472091	0.00323502	0.0088963
142	GLYCOGENSYNTH.PWY..glycogen.biosynthesis.I..from.ADP.D.Glucose.	0.00058747	0.00110551	0.0006656	0.0013696	0.00071463	0.00123778	0.839294	0.869893	0.980862	0.980862
143	PWY.7388..octanoyl..acyl.carrier.protein..biosynthesis..mitochondria..yeast.	0.00067039	0.00110264	0.000771076	0.00110146	0	0	0.831728	0.866564	NA	NA
144	OANTIGEN.PWY..O.antigen.building.blocks.biosynthesis..E..coli.	0.000579277	0.000894767	0.000779049	0.00103279	0	0	0.6151	0.691553	NA	NA
145	PWY0.1479..tRNA.processing	0.000224849	0.000674547	0.00104158	0.00134919	0	0	0.119086	0.200832	NA	NA
146	PWY.5747..2.methylcitrate.cycle.II	0.000211866	0.000349367	0.000762823	0.000862387	0.00113822	0.00197146	0.0568359	0.113103	0.45009	0.495099
147	PWY.7527..L.methionine.salvage.cycle.III	0.000275074	0.000549456	0.00099332	0.00138431	0	0	0.160966	0.260425	NA	NA
148	P184.PWY..protocatechuate.degradation.I..meta.cleavage.pathway.	0.000129013	0.000269118	0.000855818	0.000791873	0.000911	0.0015779	0.0185219	0.0455043	0.239922	0.28185
149	METHYLGALLATE.DEGRADATION.PWY..methylgallate.degradation	0.000118346	0.000245135	0.000849736	0.000793153	0.000880283	0.0015247	0.0171032	0.0442019	0.275568	0.314563
150	GLYCOLYSIS.E.D..superpathway.of.glycolysis.and.Entner.Doudoroff	0	0	0.00115459	0.00145895	0	0	0.0232469	0.054425	NA	NA
151	ILEUDEG.PWY..L.isoleucine.degradation.I	0.000199359	0.000455878	0.000964999	0.000750232	0	0	0.0130897	0.0361785	NA	NA
152	PWY.241..C4.photosynthetic.carbon.assimilation.cycle..NADP.ME.type	0.000175047	0.00052514	0.00096369	0.00105266	0	0	0.0582774	0.114824	NA	NA
153	PWY.5345..superpathway.of.L.methionine.biosynthesis..by.sulfhydrylation.	0	0	0.00106549	0.00160124	0	0	0.0461523	0.09567	NA	NA
154	PWY.6168..flavin.biosynthesis.III..fungi.	0	0	7.81318e-05	0.000270657	0.0039129	0.00677734	0.400305	0.472091	0.0218791	0.037287
155	GALLATE.DEGRADATION.I.PWY..gallate.degradation.II	0.000103487	0.000212665	0.000750494	0.000709976	0.000777057	0.0013459	0.017887	0.0452182	0.293815	0.326162
156	PWY.5695..urate.biosynthesis.inosine.5..phosphate.degradation	0	0	0.00101521	0.000799335	0	0	0.00125083	0.0060711	NA	NA
157	PWY.6948..sitosterol.degradation.to.androstenedione	0.000312361	0.000329423	0.000695968	0.000746293	0	0	0.167888	0.267278	NA	NA
158	PANTO.PWY..phosphopantothenate.biosynthesis.I	0.000203383	0.000433425	0.000713876	0.000765174	0	0	0.0881096	0.157962	NA	NA
159	PWY0.1261..anhydromuropeptides.recycling	0.000165616	0.000199909	0.000722118	0.000477073	0	0	0.00388209	0.0143062	NA	NA
160	PWY.6936..seleno.amino.acid.biosynthesis	0	0	0.000251071	0.000483492	0.00228286	0.00395404	0.129714	0.213331	0.0729572	0.100316
161	PWY0.42..2.methylcitrate.cycle.I	0.000168896	0.000357336	0.000687483	0.00086878	0	0	0.0471099	0.0966481	NA	NA
162	PWY.5083..NAD.NADH.phosphorylation.and.dephosphorylation	0.000172793	0.000443854	0.000632618	0.000785679	0	0	0.132143	0.215545	NA	NA
163	PWY.6859..all.trans.farnesol.biosynthesis	0.00036826	0.000423667	0.000421412	0.000474379	0	0	0.790896	0.837172	NA	NA
164	PWY.7211..superpathway.of.pyrimidine.deoxyribonucleotides.de.novo.biosynthesis	0	0	0.000652632	0.00155303	0	0	0.225592	0.335856	NA	NA
165	PWY.6435..4.hydroxybenzoate.biosynthesis.V	0.000122174	0.000261299	0.000506535	0.000671272	0	0	0.111752	0.193379	NA	NA
166	PWY66.398..TCA.cycle.III..animals.	0.000171746	0.000515237	0.000455532	0.00107642	0	0	0.475796	0.550485	NA	NA
167	PWY.7210..pyrimidine.deoxyribonucleotides.biosynthesis.from.CTP	0	0	0.000505845	0.00124232	0	0	0.239782	0.335856	NA	NA
168	LEU.DEG2.PWY..L.leucine.degradation.I	0.000146273	0.000308103	0.000375282	0.000590519	0	0	0.304197	0.403567	NA	NA
169	P161.PWY..acetylene.degradation	0	0	0.000467415	0.000533801	0	0	0.0134301	0.0366107	NA	NA
170	PWY.7295..L.arabinose.degradation.IV	0	0	0.000450681	0.000674362	0	0	0.0609575	0.118391	NA	NA
171	PWY.7198..pyrimidine.deoxyribonucleotides.de.novo.biosynthesis.IV	0	0	0.000388691	0.000951819	0	0	0.238461	0.335856	NA	NA
172	PWY.1361..benzoyl.CoA.degradation.I..aerobic.	4.23776e-05	0.000127133	0.000356894	0.000474557	0	0	0.0725668	0.133711	NA	NA
173	PWY.5464..superpathway.of.cytosolic.glycolysis..plants...pyruvate.dehydrogenase.and.TCA.cycle	0	0	0.000283853	0.000983297	0	0	0.400305	0.472091	NA	NA
174	SALVADEHYPOX.PWY..adenosine.nucleotides.degradation.II	0	0	0.000276181	0.000433837	0	0	0.0735035	0.134194	NA	NA
175	PWY.6609..adenine.and.adenosine.salvage.III	0	0	0.000252167	0.000323558	0	0	0.0318104	0.0688073	NA	NA
176	PWY.1541..superpathway.of.taurine.degradation	4.66682e-05	0.000140005	0.000212734	0.000323158	0	0	0.179317	0.283206	NA	NA
177	ORNDEG.PWY..superpathway.of.ornithine.degradation	0.000111477	0.00033443	0.000153599	0.000532083	0	0	0.875919	0.898494	NA	NA
178	CITRULBIO.PWY..L.citrulline.biosynthesis	0.000113413	0.00034024	0.000151488	0.000524771	0	0	0.851907	0.878391	NA	NA
179	PWY.6338..superpathway.of.vanillin.and.vanillate.degradation	3.80907e-05	0.000114272	0.00020141	0.000470797	0	0	0.311115	0.407315	NA	NA
180	PWY.7097..vanillin.and.vanillate.degradation.I	3.80907e-05	0.000114272	0.00020141	0.000470797	0	0	0.311115	0.407315	NA	NA
181	PWY.6608..guanosine.nucleotides.degradation.III	0	0	0.000224517	0.000337725	0	0	0.062207	0.11868	NA	NA
182	PWY.5347..superpathway.of.L.methionine.biosynthesis..transsulfuration.	0	0	0.000211687	0.000524741	0	0	0.244452	0.335856	NA	NA
183	PWY66.409..superpathway.of.purine.nucleotide.salvage	0	0	0.000206778	0.000487561	0	0	0.221249	0.33355	NA	NA
184	METSYN.PWY..L.homoserine.and.L.methionine.biosynthesis	0	0	0.000193988	0.000483435	0	0	0.246933	0.336573	NA	NA
185	PWY.6353..purine.nucleotides.degradation.II..aerobic.	0	0	0.000193447	0.000352364	0	0	0.10985	0.193218	NA	NA
186	PWY.5138..unsaturated..even.numbered.fatty.acid..beta..oxidation	0	0	0.000186519	0.000462619	0	0	0.244719	0.335856	NA	NA
187	MET.SAM.PWY..superpathway.of.S.adenosyl.L.methionine.biosynthesis	0	0	0.000184998	0.000458837	0	0	0.244709	0.335856	NA	NA
188	PWY.7098..vanillin.and.vanillate.degradation.II	4.24489e-05	0.000127347	0.000143162	0.000338758	0	0	0.419945	0.488708	NA	NA
189	PWY0.1297..superpathway.of.purine.deoxyribonucleosides.degradation	0	0	0.000170505	0.000320962	0	0	0.122822	0.205391	NA	NA
190	PWY.4984..urea.cycle	0	0	0.000132083	0.000457547	0	0	0.400305	0.472091	NA	NA
191	HOMOSER.METSYN.PWY..L.methionine.biosynthesis.I	0	0	0.000102525	0.000256961	0	0	0.249591	0.337882	NA	NA
192	COA.PWY..coenzyme.A.biosynthesis.I	4.57812e-05	0.000137344	6.5107e-05	0.000225537	0	0	0.80841	0.846703	NA	NA
193	P23.PWY..reductive.TCA.cycle.I	0	0	9.30833e-05	0.00032245	0	0	0.400305	0.472091	NA	NA
194	REDCITCYC..TCA.cycle.VIII..helicobacter.	0	0	8.13814e-05	0.000281913	0	0	0.400305	0.472091	NA	NA
195	PWY.7118..chitin.degradation.to.ethanol	1.76181e-05	5.28543e-05	3.59308e-05	9.00076e-05	0	0	0.588212	0.668881	NA	NA
196	PWY.5180..toluene.degradation.I..aerobic...via.o.cresol.	0	0	4.81463e-05	0.000166784	0	0	0.400305	0.472091	NA	NA
197	PWY.5182..toluene.degradation.II..aerobic...via.4.methylcatechol.	0	0	4.81463e-05	0.000166784	0	0	0.400305	0.472091	NA	NA
198	PWY.5154..L.arginine.biosynthesis.III..via.N.acetyl.L.citrulline.	0	0	4.02597e-05	0.000139464	0	0	0.400305	0.472091	NA	NA
199	PWY.5415..catechol.degradation.I..meta.cleavage.pathway.	0	0	2.49202e-05	8.6326e-05	0	0	0.400305	0.472091	NA	NA
