# Supplementary material for: Water metagenomes reflect physicochemical water quality throughout a model agricultural pond
Source: Front Microbiol. 2025 Jun 4;16:1535096. doi: 10.3389/fmicb.2025.1535096 (PMC12174113; doi:10.3389/fmicb.2025.1535096)
Supplement: Supplementary Table S3 — MAG amino acid sequences with homology (>50% identity) to AMR, virulence, and stress response genetic elements. [file Supplementary_file_3.XLSX]

## Sheet: Table_S3
AMR_finder_match	GTDB-Tk_Phylum	GTDB-Tk_Species	MAG	Contig	Stop	Strand	Gene.symbol	Sequence.name	Element.subtype	Class	Subclass	Method	Identity.to.reference.sequence	Alignment.length	Name.of.closest.sequence	HMM.id_Scope
1	Cyanobacteria	Cyanobiaceae sp.	W17_S4_bin_5	NODE_119_length_25405_cov_5.079477	19633	20370	+	blaOXA	AMR	AMR	BETA-LACTAM	BETA-LACTAM	93.89	57.09	WP_104052979.1	OXA-50 family oxacillin-hydrolyzing class D beta-lactamase OXA-1255
2				NODE_170_length_19916_cov_5.411916	8247	9263	-	acr3	STRESS	METAL	ARSENIC	ARSENITE	97.98	51.92	CAB14520.2	arsenite efflux transporter Acr3
3				NODE_223_length_16462_cov_5.076961	2865	3182	+	ssmE	STRESS	BIOCIDE	EFFLUX	EFFLUX	96.36	64.15	BAF80121.1	multidrug efflux SMR transporter SsmE
4				NODE_251_length_15514_cov_5.585412	11924	14035	+	katP	VIRULENCE	VIRULENCE	NA	NA	95.24	57.37	BAA31832.1	catalase/peroxidase KatP
5				NODE_61_length_33619_cov_5.335609	24560	25027	+	dpsA	STRESS	METAL	NA	NA	96.3	68.59	AAN04250.1	non-specific DNA-binding protein DpsA
6	Cyanobacteria	Microcystis wesenbergii	W26_S20_bin_13	NODE_1188_length_9231_cov_11.956303	966	2099	+	acr3	STRESS	METAL	ARSENIC	ARSENITE	98.69	84.39	BAA18405.1	arsenite efflux transporter Acr3
7				NODE_1188_length_9231_cov_11.956303	2124	2720	+	arsH	STRESS	METAL	ARSENIC	ARSENIC	85.78	67.34	ADW66881.1	arsenic resistance NADPH-dependent reductase ArsH
8				NODE_1188_length_9231_cov_11.956303	2792	3184	+	arsC	STRESS	METAL	ARSENIC	ARSENATE	100	67.94	BAA18407.1	thioredoxin-dependent arsenate reductase
9				NODE_2278_length_5653_cov_10.705703	3153	5237	+	katP	VIRULENCE	VIRULENCE	NA	NA	95.24	51.97	BAA31832.1	catalase/peroxidase KatP
10				NODE_599_length_15539_cov_10.085629	10704	11273	+	terD	STRESS	METAL	TELLURIUM	TELLURIUM	97.4	58.42	AAA98292.1	tellurium resistance membrane protein TerD
11	Proteobacteria	Methyloumidiphilus sp.	W26_S20_bin_3	NODE_3797_length_3899_cov_2.581109	1050	2768	-	arsA	STRESS	METAL	ARSENIC	ARSENITE	98.11	50.61	AAA21094.1	arsenite efflux transporter ATPase subunit ArsA
12				NODE_4097_length_3684_cov_2.319933	297	626	+	qacE	STRESS	BIOCIDE	QUATERNARY AMMONIUM	QUATERNARY AMMONIUM	100	56.36	WP_010890145.1	quaternary ammonium compound efflux SMR transporter QacE
13				NODE_5114_length_3192_cov_2.317175	278	1165	+	blaPAU	AMR	AMR	BETA-LACTAM	BETA-LACTAM	98.63	58.11	WP_148044424.1	class A beta-lactamase PAU-1
14				NODE_8813_length_2260_cov_2.670179	1291	1773	-	dfrA3	AMR	AMR	TRIMETHOPRIM	TRIMETHOPRIM	99.38	50.93	WP_063844403.1	trimethoprim-resistant dihydrofolate reductase DfrA3
15	Cyanobacteria	Microcystis wesenbergii	W28_S16_bin_17	NODE_1320_length_6419_cov_2.728477	3693	4262	-	terE	STRESS	METAL	TELLURIUM	TELLURIUM	97.91	57.37	AAA98293.1	tellurium resistance cAMP binding protein TerE
16				NODE_2844_length_3812_cov_2.155823	1929	2507	-	bpsD	VIRULENCE	VIRULENCE	NA	NA	87.44	50.51	QPS53461.1	sugar transferase BpsD
17				NODE_4776_length_2831_cov_2.461874	2597	2830	+	merR1	STRESS	METAL	MERCURY	MERCURY	59.09	50	AAA83973.1	mercury resistance transcriptional regulator MerR1
18				NODE_5510_length_2630_cov_2.547591	1101	2630	-	clpK	STRESS	HEAT	NA	NA	52.9	51.57	ASF80763.1	heat shock survival AAA family ATPase ClpK
19				NODE_6997_length_2340_cov_2.449845	921	1556	+	arsH	STRESS	METAL	ARSENIC	ARSENIC	90.95	64.62	ADW66881.1	arsenic resistance NADPH-dependent reductase ArsH
20				NODE_6997_length_2340_cov_2.449845	1589	1981	+	arsC	STRESS	METAL	ARSENIC	ARSENATE	100	67.94	BAA18407.1	thioredoxin-dependent arsenate reductase
21	Proteobacteria	Methyloumidiphilus sp.	W29_S12_bin_5	NODE_12_length_107324_cov_17.052253	8541	8789	+	arsR	STRESS	METAL	ARSENIC	ARSENIC	70.94	62.65	BAE77793.1	As(III)-sensing metalloregulatory transcriptional repressor ArsR
22				NODE_12_length_107324_cov_17.052253	9563	10591	+	acr3	STRESS	METAL	ARSENIC	ARSENITE	98.84	69.1	CAB14520.2	arsenite efflux transporter Acr3
23				NODE_147_length_33348_cov_18.857473	19025	19504	+	dfrA3	AMR	AMR	TRIMETHOPRIM	TRIMETHOPRIM	98.77	51.25	WP_063844403.1	trimethoprim-resistant dihydrofolate reductase DfrA3
24				NODE_215_length_23994_cov_26.218088	9671	9991	-	qacF	STRESS	BIOCIDE	QUATERNARY AMMONIUM	QUATERNARY AMMONIUM	97.27	57.94	WP_032492097.1	quaternary ammonium compound efflux SMR transporter QacF
25				NODE_6375_length_2192_cov_0.907801	1233	1535	-	smr	STRESS	BIOCIDE	QUATERNARY AMMONIUM	QUATERNARY AMMONIUM	96.19	60.4	WP_032491400.1	multidrug efflux SMR transporter Smr
26	Cyanobacteria	Microcystis sp.	W38_S17_bin_15	NODE_683_length_9981_cov_2.283926	2	832	+	acr3	STRESS	METAL	ARSENIC	ARSENITE	72.32	85.92	BAA18405.1	arsenite efflux transporter Acr3
27				NODE_683_length_9981_cov_2.283926	857	1492	+	arsH	STRESS	METAL	ARSENIC	ARSENIC	90.95	64.62	ADW66881.1	arsenic resistance NADPH-dependent reductase ArsH
28				NODE_683_length_9981_cov_2.283926	1525	1917	+	arsC	STRESS	METAL	ARSENIC	ARSENATE	100	67.94	BAA18407.1	thioredoxin-dependent arsenate reductase
29	Cyanobacteria	Microcystis wesenbergii	W39_S19_bin_6	NODE_2188_length_3836_cov_2.299282	553	945	-	arsC	STRESS	METAL	ARSENIC	ARSENATE	100	67.94	BAA18407.1	thioredoxin-dependent arsenate reductase
30				NODE_2188_length_3836_cov_2.299282	978	1613	-	arsH	STRESS	METAL	ARSENIC	ARSENIC	90.95	65.09	ADW66881.1	arsenic resistance NADPH-dependent reductase ArsH
31				NODE_2188_length_3836_cov_2.299282	1638	2771	-	acr3	STRESS	METAL	ARSENIC	ARSENITE	98.69	83.6	BAA18405.1	arsenite efflux transporter Acr3
32				NODE_410_length_16207_cov_2.323249	1	1578	-	taeA	AMR	AMR	PLEUROMUTILIN	TIAMULIN	80.71	52.85	WP_071223118.1	ABC-F type ribosomal protection protein TaeA
33	Cyanobacteria	Microcystis wesenbergii	W47_S7_bin_4	NODE_2388_length_4187_cov_6.798540	2095	2487	-	arsC	STRESS	METAL	ARSENIC	ARSENATE	100	67.94	BAA18407.1	thioredoxin-dependent arsenate reductase
34				NODE_2388_length_4187_cov_6.798540	2520	3155	-	arsH	STRESS	METAL	ARSENIC	ARSENIC	90.95	64.62	ADW66881.1	arsenic resistance NADPH-dependent reductase ArsH
35				NODE_304_length_17808_cov_7.343748	10671	11240	+	terD	STRESS	METAL	TELLURIUM	TELLURIUM	97.4	58.42	AAA98292.1	tellurium resistance membrane protein TerD
36				NODE_5031_length_2503_cov_5.813273	963	2096	+	acr3	STRESS	METAL	ARSENIC	ARSENITE	98.69	84.13	BAA18405.1	arsenite efflux transporter Acr3
37				NODE_5031_length_2503_cov_5.813273	2121	2501	+	arsH	STRESS	METAL	ARSENIC	ARSENIC	54.74	66.14	ADW66881.1	arsenic resistance NADPH-dependent reductase ArsH
38	Cyanobacteria	Microcystis sp.	W48_S14_bin_15	NODE_1073_length_7979_cov_4.104151	228	587	-	terE	STRESS	METAL	TELLURIUM	TELLURIUM	61.26	60.83	AAA98293.1	tellurium resistance cAMP binding protein TerE
39				NODE_1313_length_7035_cov_3.196465	5781	6416	+	arsH	STRESS	METAL	ARSENIC	ARSENIC	90.95	64.62	ADW66881.1	arsenic resistance NADPH-dependent reductase ArsH
40				NODE_1313_length_7035_cov_3.196465	6449	6841	+	arsC	STRESS	METAL	ARSENIC	ARSENATE	100	67.94	BAA18407.1	thioredoxin-dependent arsenate reductase
41	Bacteroidota	UBA10438 sp.	W48_S14_bin_21	NODE_8924_length_2659_cov_2.886522	5	997	-	acr3	STRESS	METAL	ARSENIC	ARSENITE	95.66	64.95	CAB14520.2	arsenite efflux transporter Acr3
42	Bacteroidota	UBA1312 sp.	W48_S14_bin_4	NODE_1989_length_5536_cov_2.197106	3224	5338	+	katP	VIRULENCE	VIRULENCE	NA	NA	95.24	62.61	BAA31832.1	catalase/peroxidase KatP
43				NODE_2654_length_4737_cov_2.807940	3819	4574	-	ranA	AMR	AMR	EFFLUX	EFFLUX	97.67	56.75	ADZ12699.1	multidrug efflux ABC transporter ATP-binding subunit RanA
44				NODE_602_length_12109_cov_3.239943	3970	4995	-	acr3	STRESS	METAL	ARSENIC	ARSENITE	98.84	59.36	CAB14520.2	arsenite efflux transporter Acr3
45	Cyanobacteria	Microcystis wesenbergii	W49_S10_bin.4	NODE_1743_length_5264_cov_4.870638	434	793	-	terE	STRESS	METAL	TELLURIUM	TELLURIUM	61.26	60.83	AAA98293.1	tellurium resistance cAMP binding protein TerE
46				NODE_2140_length_4677_cov_2.043043	3801	4676	+	acr3	STRESS	METAL	ARSENIC	ARSENITE	76.24	81.51	BAA18405.1	arsenite efflux transporter Acr3
47				NODE_2752_length_4031_cov_2.208144	1951	2526	-	bpsD	VIRULENCE	VIRULENCE	NA	NA	87	50.77	QPS53461.1	sugar transferase BpsD
48	Proteobacteria	MM2 sp.	W49_S10_bin_5	NODE_1012_length_7509_cov_8.965554	4630	5088	+	dpsA	STRESS	METAL	NA	NA	94.44	73.86	AAN04250.1	non-specific DNA-binding protein DpsA
49				NODE_422_length_15657_cov_10.810526	9439	12528	-	silA	STRESS	METAL	COPPER/SILVER	COPPER/SILVER	99.05	55.33	AAD11749.1	Cu(+)/Ag(+) efflux RND transporter permease subunit SilA
50	Proteobacteria	Methylocystis sp.	W49_S10_bin_6	NODE_1755_length_5238_cov_2.309630	1064	1375	-	qac	STRESS	BIOCIDE	QUATERNARY AMMONIUM	QUATERNARY AMMONIUM	94.55	50	WP_011342944.1	Qac-pB8 family quaternary ammonium compound efflux SMR transporter
51				NODE_390_length_16977_cov_3.178935	4702	7860	-	cnrA	STRESS	METAL	NICKEL	NICKEL	98.05	54.22	ABF13069.1	nickel efflux RND transporter permease subunit CnrA
52				NODE_557_length_12404_cov_2.896082	1685	3922	+	golT	STRESS	METAL	COPPER/GOLD	COPPER/GOLD	97.64	58.37	AAL19307.1	gold/copper-translocating P-type ATPase GolT
53	Bacteroidota	Fluviicola sp.	W58_S18_bin_10	NODE_457_length_18369_cov_3.245353	4	771	+	acr3	STRESS	METAL	ARSENIC	ARSENITE	73.99	60.94	CAB14520.2	arsenite efflux transporter Acr3
54				NODE_9250_length_2242_cov_3.156582	350	1099	+	ranA	AMR	AMR	EFFLUX	EFFLUX	96.9	56	ADZ12699.1	multidrug efflux ABC transporter ATP-binding subunit RanA
55	Cyanobacteria	Microcystis sp.	W58_S18_bin_13	NODE_1863_length_6088_cov_4.077025	4623	5258	+	arsH	STRESS	METAL	ARSENIC	ARSENIC	90.95	64.62	ADW66881.1	arsenic resistance NADPH-dependent reductase ArsH
56				NODE_1863_length_6088_cov_4.077025	5291	5683	+	arsC	STRESS	METAL	ARSENIC	ARSENATE	100	67.94	BAA18407.1	thioredoxin-dependent arsenate reductase
57				NODE_700_length_12833_cov_3.227344	10305	10883	+	bpsD	VIRULENCE	VIRULENCE	NA	NA	87.44	50	QPS53461.1	sugar transferase BpsD
58				NODE_7166_length_2591_cov_3.586317	2	439	-	terD	STRESS	METAL	TELLURIUM	TELLURIUM	74.48	60.27	AAA98292.1	tellurium resistance membrane protein TerD
59	Verrucomicrobiota	UBA953 sp.	W59_S23_bin_10	NODE_10_length_116355_cov_6.580695	37546	39666	-	katP	VIRULENCE	VIRULENCE	NA	NA	95.65	62.06	BAA31832.1	catalase/peroxidase KatP
60	Cyanobacteria	Microcystis wesenbergii	W6_S1_bin_6	NODE_157_length_8212_cov_2.320959	6249	8210	-	katP	VIRULENCE	VIRULENCE	NA	NA	90.49	57.4	BAA31832.1	catalase/peroxidase KatP
61	Cyanobacteria	Microcystis wesenbergii	W8_S13_bin_15	NODE_8417_length_2529_cov_2.190049	2103	2528	+	terD	STRESS	METAL	TELLURIUM	TELLURIUM	72.4	60.56	AAA98292.1	tellurium resistance membrane protein TerD
62				NODE_8992_length_2434_cov_2.364446	1	1947	+	clpK	STRESS	HEAT	NA	NA	67.86	52.91	ASF80763.1	heat shock survival AAA family ATPase ClpK
63				NODE_9017_length_2430_cov_1.584360	540	1115	-	bpsD	VIRULENCE	VIRULENCE	NA	NA	87	50.77	QPS53461.1	sugar transferase BpsD
64	Actinobacteriota	Planktophila sp.	W8_S13_bin_20	NODE_2239_length_5767_cov_1.614763	3435	5534	-	katP	VIRULENCE	VIRULENCE	NA	NA	95.92	52.51	BAA31832.1	catalase/peroxidase KatP
65				NODE_8092_length_2588_cov_3.206292	579	1541	-	tetA(58)	AMR	AMR	TETRACYCLINE	TETRACYCLINE	93.88	50.46	WP_071223303.1	tetracycline efflux ABC transporter Tet(58) subunit A
66	Cyanobacteria	Microcystis wesenbergii	W9_S5_bin_11	NODE_1070_length_8611_cov_1.774197	576	968	-	arsC	STRESS	METAL	ARSENIC	ARSENATE	100	67.18	BAA18407.1	thioredoxin-dependent arsenate reductase
67				NODE_1070_length_8611_cov_1.774197	1001	1636	-	arsH	STRESS	METAL	ARSENIC	ARSENIC	90.95	64.62	ADW66881.1	arsenic resistance NADPH-dependent reductase ArsH
68				NODE_3793_length_3862_cov_1.771466	527	1096	-	terD	STRESS	METAL	TELLURIUM	TELLURIUM	97.4	58.42	AAA98292.1	tellurium resistance membrane protein TerD
69				NODE_7814_length_2624_cov_1.572046	1222	1800	-	bpsD	VIRULENCE	VIRULENCE	NA	NA	87.44	51.02	QPS53461.1	sugar transferase BpsD
70	Proteobacteria	UBA2250 sp.	W9_S5_bin_1	NODE_443_length_16697_cov_3.660289	13463	13939	+	dfrA3	AMR	AMR	TRIMETHOPRIM	TRIMETHOPRIM	98.15	50	WP_063844403.1	trimethoprim-resistant dihydrofolate reductase DfrA3
71				NODE_470_length_16074_cov_3.893605	966	4070	-	silA	STRESS	METAL	COPPER/SILVER	COPPER/SILVER	99.05	52.91	AAD11749.1	Cu(+)/Ag(+) efflux RND transporter permease subunit SilA
